# Supplementary material for: The Complete Mitochondrial Genome of Glyptothorax macromaculatus Provides a Well-Resolved Molecular Phylogeny of the Chinese Sisorid Catfishes
Source: Genes (Basel). 2018 Jun 4;9(6):282. doi: 10.3390/genes9060282 (PMC6027347; doi:10.3390/genes9060282)
Supplement: Supplementary file 1 [file genes-09-00282-s001.zip]

Archive with 2 entries (2 files):
- Table S1 revised.docx
- Table S2 revised.docx
